# Supplementary material for: Effect of the perception of breakfast consumption on subsequent appetite and energy intake in healthy males
Source: Eur J Nutr. 2021 Nov 11;61(3):1319–30. doi: 10.1007/s00394-021-02727-5 (PMC8921169; doi:10.1007/s00394-021-02727-5)
Supplement: Supplementary file 1 — Supplementary file1 Raw dataset for the experimental study is available as online supporting information (XLSX 109 KB) [file 394_2021_2727_MOESM1_ESM.xlsx]

## Sheet: Title Page
	Article Title: Effect of the perception of breakfast consumption on subsequent appetite and energy intake in healthy males
	Journal Name: European Journal of Nutrition
	Author Names: Tommy Slater (1), William J A Mode (1), John Hough (1), Ruth M James (1), Craig Sale (1), Lewis J James (2) and David J Clayton (1)*
	Author Affiliations: (1) Musculoskeletal Physiology Research Group, Sport, Health and Performance Enhancement Research Centre, School of Science and Technology, Nottingham Trent University, Nottingham, UK. (2) National Centre for Sport and Exercise Medicine, School of Sport, Exercise and Health Sciences, Loughborough University, Loughborough, Leicestershire, LE11 3TU, UK.
	Corresponding Author: Dr David J Clayton* Lecturer / Senior Lecturer in Nutrition and Exercise Physiology Sport, Health and Performance Enhancement Research Centre, School of Science and Technology; Clifton Campus; Nottingham Trent University; Nottingham; Nottinghamshire; NG11 8NS; UK Email: David.Clayton@ntu.ac.uk Tel: +44 (0) 115 84 85514

## Sheet: Characteristics
	Descriptive Statistics				Skinfolds																3-Factor Eating Questionnaire
Subject ID	Age	Height (cm)	Body Mass (kg)	BMI (kg/m2)	Bicep SF 1 (mm)	Bicep SF 2 (mm)	Bicep SF Mean (mm)	Tricep SF 1 (mm)	Tricep SF 2 (mm)	Tricep SF Mean (mm)	Subscap SF 1 (mm)	Subscap SF 2 (mm)	Subscap SF Mean (mm)	Iliac SF 1 (mm)	Iliac SF 2 (mm)	Iliac SF Mean (mm)	C	M	BD	BF%	TFEQ Disinhibition	TFEQ Restraint	TFEQ Hunger	RMR
1	23	173.4	77.2	25.6755	4.2	4	4.1	9	9	9	8.8	8.8	8.8	15	14.8	14.9	1.1631	0.0632	1.06414	15.165	3	9	9	1745.75
2	25	179.5	67.6	20.9806	3.4	3.4	3.4	8	8.1	8.05	9.4	9.4	9.4	12.8	12.8	12.8	1.1631	0.0632	1.06659	14.0939	3	6	0	1678.88
3	25	196	88.3	22.9852	2.4	2.4	2.4	5.2	5.6	5.4	7.6	7.8	7.7	6.8	6.8	6.8	1.1631	0.0632	1.07789	9.23176	3	5	4	1988
4	23	183	78	23.2912	3.2	3.2	3.2	6.4	6.6	6.5	9.4	9.4	9.4	7	7.4	7.2	1.1631	0.0632	1.07336	11.1692	4	4	3	1813.75
5	24	174.1	89.7	29.5934	4.4	4.4	4.4	8.6	8.6	8.6	16.4	16.2	16.3	26.2	26.2	26.2	1.1631	0.0632	1.05286	20.1477	8	4	11	1870.12
6	24	186.5	70.2	20.1827	4.4	4.4	4.4	6.4	6.6	6.5	8.6	8.4	8.5	10.4	10.4	10.4	1.1631	0.0632	1.06993	12.6473	3	2	4	1752.62
7	21	181.4	72.3	21.9717	3	3	3	7.2	6.8	7	8.4	8.2	8.3	6.2	6.2	6.2	1.1631	0.0632	1.0753	10.3346	4	5	5	1756.75
8	22	177.4	72.8	23.1326	2.6	2.6	2.6	6	6.2	6.1	8	8	8	6.4	6.4	6.4	1.1631	0.0632	1.07692	9.64429	9	5	9	1731.75
9	27	177.6	75.7	23.9999	2.8	2.8	2.8	7	7	7	8	7.8	7.9	14.6	14.8	14.7	1.1631	0.0632	1.06763	13.6422	7	10	5	1737
10	27	181.3	83.1	25.2817	3.4	3.4	3.4	10.4	10.2	10.3	9.2	9.2	9.2	11.4	11.2	11.3	1.1631	0.0632	1.06615	14.2876	8	7	9	1834.12
11	25	173.4	71.8	23.8796	2.2	2.4	2.3	7.2	7.2	7.2	7.6	7.4	7.5	7.2	7.6	7.4	1.1631	0.0632	1.07542	10.2866	4	7	3	1681.75
12	25	183.8	78.9	23.3553	3.8	4.2	4	11.6	11.8	11.7	13	13.2	13.1	24	24.4	24.2	1.1631	0.0632	1.05413	19.5834	5	3	10	1817.75
13	20	194.2	82.7	21.9284	3.4	3.4	3.4	8.4	8.2	8.3	8.6	8.4	8.5	8	8.2	8.1	1.1631	0.0632	1.07135	12.0351	5	8	8	1945.75
14	20	177.2	71.7	22.8345	4.4	4.4	4.4	7.4	7.4	7.4	10.2	10.2	10.2	9.4	9.2	9.3	1.1631	0.0632	1.06858	13.2309	3	5	8	1729.5
Mean	23.6429	181.343	77.1429	23.5066	3.4	3.42857	3.41429	7.77143	7.80714	7.78929	9.51429	9.45714	9.48571	11.8143	11.8857	11.85	1.1631	0.0632	1.06859	13.25	4.92857	5.71429	6.28571	1791.68
SD	2.27384	7.03986	6.76071	2.29539	0.75651	0.743618	0.747156	1.73446	1.67629	1.70251	2.40987	2.42097	2.41433	6.3689	6.38253	6.3748	0	1.44017e-17	0.00768088	3.35007	2.1649	2.26779	3.26823	92.6173

## Sheet: Breakfast Compositions
Breakfast Compositions
WHOLE-FOOD
	Carb (g)	Fat (g)	Pro (g)	Fibre (g)	Water (g)	Energy (kcal)	Energy (KJ)
1	111.996	4.9943	15.2537	2.34672	618.862	558.64	2337.35
2	107.706	4.80299	14.6694	2.25682	542.707	537.24	2247.81
3	127.537	5.68734	17.3704	2.67237	707.844	636.16	2661.69
4	116.358	5.18884	15.8478	2.43813	625.275	580.4	2428.39
5	119.975	5.35012	16.3404	2.51391	719.067	598.44	2503.87
6	112.437	5.01397	15.3138	2.35596	562.748	560.84	2346.55
7	112.701	5.02577	15.3498	2.36151	579.582	562.16	2352.08
8	111.098	4.95425	15.1314	2.3279	583.59	554.16	2318.61
9	111.434	4.96927	15.1772	2.33496	606.838	555.84	2325.63
10	117.665	5.24713	16.0259	2.46552	666.159	586.92	2455.67
11	107.89	4.81121	14.6945	2.26069	575.574	538.16	2251.66
12	116.615	5.20028	15.8828	2.44351	632.49	581.68	2433.75
13	124.826	5.56647	17.0012	2.61557	662.952	622.64	2605.13
14	110.953	4.94782	15.1117	2.32488	574.772	553.44	2315.59
MEAN	114.942	5.1257	15.655	2.40846	618.461	573.337	2398.84
SD	5.94171	0.264963	0.809254	0.124501	54.1096	29.6375	124.003
PLACEBO
	Carb (g)	Fat (g)	Pro (g)	Fibre (g)	Water (g)	Energy (kcal)	Energy (KJ)
1	1.4089	0.00772	0.25476	4.7864	618.862	16.2969	68.1863
2	1.23553	0.00677	0.22341	4.1974	542.707	14.2915	59.7955
3	1.61147	0.00883	0.29139	5.4746	707.844	18.6401	77.9903
4	1.4235	0.0078	0.2574	4.836	625.275	16.4658	68.8929
5	1.63702	0.00897	0.29601	5.5614	719.067	18.9357	79.2268
6	1.28115	0.00702	0.23166	4.3524	562.748	14.8192	62.0036
7	1.31947	0.00723	0.23859	4.4826	579.582	15.2625	63.8584
8	1.3286	0.00728	0.24024	4.5136	583.59	15.3681	64.3
9	1.38153	0.00757	0.24981	4.6934	606.838	15.9803	66.8614
10	1.51658	0.00831	0.27423	5.1522	666.159	17.5424	73.3974
11	1.31035	0.00718	0.23694	4.4516	575.574	15.157	63.4168
12	1.43993	0.00789	0.26037	4.8918	632.49	16.6558	69.6878
13	1.50928	0.00827	0.27291	5.1274	662.952	17.458	73.0441
14	1.30853	0.00717	0.23661	4.4454	574.772	15.1359	63.3285
MEAN	1.40799	0.007715	0.254595	4.7833	618.461	16.2864	68.1422
SD	0.123186	0.00067499	0.0222747	0.418494	54.1096	1.4249	5.9618
WATER
	Carb (g)	Fat (g)	Pro (g)	Fibre (g)	Water (g)	Energy (kcal)	Energy (KJ)
1	0	0	0	0	618.862	0	0
2	0	0	0	0	542.707	0	0
3	0	0	0	0	707.844	0	0
4	0	0	0	0	625.275	0	0
5	0	0	0	0	719.067	0	0
6	0	0	0	0	562.748	0	0
7	0	0	0	0	579.582	0	0
8	0	0	0	0	583.59	0	0
9	0	0	0	0	606.838	0	0
10	0	0	0	0	666.159	0	0
11	0	0	0	0	575.574	0	0
12	0	0	0	0	632.49	0	0
13	0	0	0	0	662.952	0	0
14	0	0	0	0	574.772	0	0
MEAN	0	0	0	0	618.461	0	0
SD	0	0	0	0	54.1096	0	0

## Sheet: Energy Intake
Energy Intake
	PLACEBO								WHOLE-FOOD								WATER
Subject ID	Volume Consumed (g)	Carb (g)	Fat (g)	Protein (g)	Fibre (g)	Ad-lib Water (g)	Energy (Kcal)	Energy (KJ)	Volume Consumed (g)	Carb (g)	Fat (g)	Protein (g)	Fibre (g)	Ad-lib Water (g)	Energy (Kcal)	Energy (KJ)	Volume Consumed (g)	Carb (g)	Fat (g)	Protein (g)	Fibre (g)	Ad-lib Water (g)	Energy (Kcal)	Energy (KJ)
1	1044.4	226.297	26.6132	35.5973	12.4308	444.9	1311.96	5489.24	1023.5	222.899	26.2136	35.0628	12.2442	539.9	1292.26	5406.81	1033.8	224.639	26.4182	35.3364	12.3397	396.9	1302.34	5449
2	757.1	166.89	19.6268	26.2524	9.1675	382.2	967.546	4048.21	545.3	118.708	13.9604	18.6731	6.52078	420.9	688.209	2879.47	733.3	160.08	18.8259	25.1811	8.7934	498.3	928.064	3883.02
3	1153.3	249.118	29.2971	39.1872	13.6844	328.4	1444.26	6042.8	1156.9	249.325	29.3213	39.2196	13.6957	297	1445.46	6047.8	1172.8	253.211	29.7784	39.8309	13.9092	397.7	1467.99	6142.08
4	1311.5	283.1	33.2934	44.5325	15.551	118.4	1641.27	6867.07	1200.7	260.499	30.6354	40.9773	14.3095	264.5	1510.24	6318.85	1324.7	289.716	34.0715	45.5733	15.9145	108.1	1679.63	7027.57
5	753.5	163.731	19.2553	25.7554	8.99396	787.2	949.231	3971.58	598.3	130.378	15.3329	20.509	7.16186	437.6	755.869	3162.56	714.2	154.971	18.225	24.3774	8.51275	494.7	898.443	3759.09
6	725.6	157.444	18.5159	24.7665	8.64863	376	912.784	3819.09	558.037	121.629	14.304	19.1327	6.68127	128.8	705.147	2950.33	796.8	172.566	20.2943	27.1453	9.4793	323.3	1000.45	4185.9
7	577.8	126.73	14.9038	19.935	6.96145	219.2	734.717	3074.06	568.7	124.351	14.624	19.5608	6.83077	298	720.925	3016.35	624.2	134.703	15.8415	21.1893	7.39942	199.6	780.942	3267.46
8	678.5	147.354	17.3293	23.1793	8.09435	350.9	854.285	3574.33	745.2	163.122	19.1837	25.6597	8.96052	322.1	945.702	3956.82	685.3	146.811	17.2654	23.0938	8.06451	325.9	851.136	3561.15
9	751.1	160.531	18.879	25.2521	8.8182	849.7	930.681	3893.97	909.4	194.481	22.8716	30.5926	10.6831	783.8	1127.51	4717.48	976.9	211.386	24.8596	33.2517	11.6117	685.9	1225.51	5127.53
10	1053.3	227.441	26.7478	35.7773	12.4937	150.9	1318.59	5516.99	873.2	188.743	22.1967	29.6899	10.3679	126	1094.24	4578.28	899.1	193.519	22.7584	30.4411	10.6302	241.6	1121.92	4694.13
11	623	134.065	15.7664	21.0889	7.36436	418.2	777.242	3251.98	626.8	133.599	15.7117	21.0156	7.3388	262.4	774.543	3240.69	821.5	176.792	20.7913	27.81	9.71145	202.8	1024.95	4288.41
12	853.2	182.926	21.5127	28.7749	10.0484	408.6	1060.52	4437.2	683.8	146.803	17.2645	23.0927	8.06411	460.9	851.094	3560.98	801.6	171.714	20.1941	27.0112	9.43248	496.5	995.512	4165.22
13	914.4	197.169	23.1877	31.0154	10.8308	216.2	1143.09	4782.69	884.8	190.198	22.3678	29.9188	10.4478	438.1	1102.67	4613.58	835.9	180.303	21.2042	28.3623	9.9043	425.1	1045.31	4373.57
14	656.9	140.698	16.5466	22.1323	7.72875	503.6	815.7	3412.89	584	124.27	14.6145	19.5481	6.82633	444.5	720.457	3014.39	785.5	168.977	19.8722	26.5806	9.28213	467.7	979.644	4098.83
MEAN	846.686	183.107	21.5339	28.8033	10.0583	396.743	1061.56	4441.58	782.76	169.215	19.9002	26.618	9.29519	373.179	981.023	4104.6	871.829	188.528	22.1714	29.656	10.3561	376.007	1092.99	4573.07
SD	219.022	47.11	5.54028	7.41057	2.58782	211.48	273.121	1142.74	226.853	49.0342	5.76657	7.71324	2.69351	170.699	284.276	1189.41	195.268	42.942	5.05011	6.75492	2.35886	153.815	248.956	1041.63

## Sheet: Pasta Meal
Per 100g
	Amount	Carb (g)	Fat (g)	Pro (g)	Fibre (g)	Water (g)	Energy (kcal)	Energy (KJ)
Pasta	100	32.3	0.7	5.2	1.4	60.4	159.1	665.674
Sauce	100	7.9	0.6	1.3	1.3	88.9	44.8	187.443
Oil	100	0	91.5	0	0	8.5	823.5	3445.52
Total Meal
Pasta	400	129.2	2.8	20.8	5.6	241.6	636.4	2662.7
Sauce	400	31.6	2.4	5.2	5.2	355.6	179.2	749.773
Oil	32	0	29.28	0	0	2.72	263.52	1102.57
Total	832	160.8	34.48	26	10.8	599.92	1079.12	4515.04
Per gram of meal		0.386538	0.0828846	0.0625	0.0259615	1.44212	2.59404	10.8535

## Sheet: Blood Glucose
Blood Glucose Concentration (mmol/L)
	PLACEBO						WHOLE-FOOD						WATER
Subject	0	30	60	90	120	180	0	30	60	90	120	180	0	30	60	90	120	180
1	4.59	4.39	4.55	4.47	4.6	4.64	4.21	6.63	3.94	5.51	5	4.19	4.77	4.27	4.4	5.3	5.39	5.11
2	4.59	4.76	4.34	4.55	4.52	4.38	3.98	7.38	4.5	4.87	4.43	4.12	3.05	4.22	4.37	4.18	4.07	4.05
3	5.41	5.22	5.12	5.27	5.63	5.41	4.59	7.95	5.4	5.44	5.33	4.54	5.41	4.75	4.83	5.3	5.39	5.11
4	5.08	5.12	4.76	4.9	4.91	4.64	4.99	8.46	4.27	6.02	5.45	4.65	3.85	4.75	4.01	4.9	4.63	4.85
5	4.27	4.46	1.98	3.23	3.98	4.36	4.26	6.04	4.61	4.7	4.13	4.36	4.14	3.87	3.74	4.02	4.01	3.71
6	4.69	4.76	4.58	3.93	4.52	4.68	2.83	7.38	4.12	5.3	5.54	4.76	4.42	4.44	4.59	4.47	4.57	4.56
7	4.14	4.96	4.92	4.65	4.92	4.58	4.49	8.4	5.44	4.86	5.26	4.75	4.04	4.01	4.41	4.63	4.3	4.75
8	4.28	4.5	4.4	4.52	3.77	4.22	3.98	6.94	5.35	4.87	5.05	4.89	3.88	3.73	4.1	4.48	4.8	4.25
9	4.47	4.11	4.75	4.68	4.74	4.69	4.64	7.53	4.47	5.92	6.24	4.66	4.86	5.01	4.91	4.9	4.93	4.66
10	4.47	4.58	4.41	4.71	4.64	4.47	4.04	7.07	5.69	4.86	4.89	4.18	4.67	4.41	4.61	4.63	4.48	4.37
11	4.77	5	4.84	4.84	4.9	4.8	4.74	8.76	6.8	6.52	6.01	4.73	4.64	4.55	4.56	4.44	4.39	4.63
12	4.44	4.37	4.48	4.35	4.51	4.54	4.55	8.78	5.39	5.12	5.54	4.58	4.79	4.65	4.38	4.66	4.71	4.56
13	4.28	4.26	4.42	4.2	4.19	4.05	4.21	7.22	5.82	4.78	4.85	3.43	4.37	4.31	4.55	4.62	4.31	4.46
14	4.83	4.49	4.39	4.3	4.29	4.3	4.67	9.65	6.33	4.93	4.56	4.04	4.27	4.08	4.17	4.12	4.01	4.11
MEAN	4.59357	4.64143	4.42429	4.47143	4.58	4.55429	4.29857	7.72786	5.15214	5.26429	5.16286	4.42	4.36857	4.36071	4.40214	4.61786	4.57071	4.51286
SD	0.34649	0.335854	0.741524	0.484385	0.457703	0.322054	0.523007	0.982573	0.858238	0.554266	0.585799	0.394247	0.571649	0.364153	0.316864	0.388432	0.447961	0.395774

## Sheet: Acylated Ghrelin
Acylated Ghrelin (pg/mL)
	PLACEBO			WHOLE-FOOD			WATER
Subject	0	60	180	0	60	180	0	60	180
1	112.172	127.803	126.802	102.993	79.6345	102.993	88.0165	101.453	106.573
2	81.213	90.101	99.913	82.7915	33.3245	78.0505	97.339	111.661	124.294
3	143.759	149.21	158.087	100.43	32.7305	144.254	127.803	130.311	122.282
4	108.608	138.792	133.81	103.504	75.9385	125.802	97.339	86.977	113.691
6	79.1065	97.856	92.1745	91.135	27.9675	76.4665	77.5225	88.539	88.0165
7	275.44	330.308	332.69	285.472	225.131	274.967	271.144	297.88	340.324
8	37.6365	41.1785	48.0535	21.3785	13.717	23.4245	31.2125	34.0065	30.272
10	395.137	407.286	486.2	437.129	335.742	375.122	408.501	388.46	422.493
11	100.771	123.052	119.625	114.802	75.8725	97.9165	109.23	112.024	117.562
13	243.666	273.13	240.581	228.195	105.721	224.466	234.399	236.252	239.965
14	113.41	137.918	132.55	134.569	107.833	181.637	170.076	164.901	182.281
Mean	153.72	174.24	179.135	154.763	101.237	155.009	155.689	159.315	171.614
SD	106.666	112.714	127.911	118.107	97.2057	102.329	109.351	105.971	117.616
9	546.491	589.418	842.105	869.159	860.574	895.851	649.187	664.18	773.201
12	1298.04	1217.28	1163.95	995.605	954.052	1048.25	1085.5	1276.63	1410.91

## Sheet: PYY
Peptide Tyrosine-Tyrosine (pg/mL)
	PLACEBO			WHOLE-FOOD			WATER
Subject	0	60	180	0	60	180	0	60	180
1	100.985	91.9854	71.9854	108.985	127.985	98.9854	136.985	100.985	88.9854
2	75.9854	71.9854	63.9854	98.9854	110.985	83.9854	81.9854	79.9854	53.9854
3	144.985	164.985	150.985	110.985	177.985	137.985	188.985	201.985	153.985
4	88.9854	79.9854	81.9854	75.9854	78.9854	86.9854	92.9854	100.985	82.9854
6	103.985	104.985	72.9854	73.9854	96.9854	105.985	110.985	86.9854	83.9854
7	116.985	160.985	140.985	107.985	156.985	115.985	113.985	128.985	114.985
8	83.9854	77.9854	65.9854	80.9854	89.9854	86.9854	98.9854	76.9854	70.9854
9	146.44	202.253	129.491	174.617	166.742	127.489	173.065	193.865	142.823
10	108.042	117.035	78.835	108.042	158.547	123.4	117.035	110.351	65.414
11	72.409	105.688	112.618	131.466	148.221	108.042	133.417	100.835	75.684
12	125.459	112.618	95.764	108.042	123.4	133.417	135.343	123.4	100.835
13	156.866	137.246	90.44	156.866	140.985	133.417	105.688	121.311	90.44
14	180.714	207.698	119.19	169.927	192.439	148.221	103.287	174.617	98.329
Mean	115.833	125.803	98.0951	115.912	136.172	114.683	122.518	123.175	94.1094
SD	33.4215	45.616	29.5519	33.417	35.065	21.3194	30.8535	41.6818	28.9115

## Sheet: Alertness
Alertness
	Trial A (PLACEBO)								Trial B (FOOD)								Trial C (WATER)
ID	0	10	30	60	120	195	215	275	0	10	30	60	120	195	215	275	0	10	30	60	120	195	215	275
1	29	32	57	64	69	66	58	71	20	46	68	72	80	71	68	73	34	33	50	30	46	28	61	78
2	32	70	78	78	81	49	84	86	69	78	95	94	91	76	97	94	14	27	19	28	41	54	71	84
3	66	52	50	44	29	15	62	70	61	57	67	44	16	19	71	12	16	32	17	14	13	10	22	14
4	62	79	85	76	80	82	85	21	79	97	96	93	93	86	89	92	71	79	78	60	73	43	74	86
5	70	82	80	66	51	52	75	70	53	77	57	37	65	59	67	56	70	58	73	24	73	26	52	70
6	45	78	79	85	82	81	95	93	49	64	30	67	76	73	70	78	86	75	96	72	68	89	88	71
7	72	28	78	66	67	80	77	75	63	67	74	74	80	82	83	84	63	73	72	71	73	74	71	67
8	48	50	50	28	36	59	43	67	51	50	56	50	42	49	50	54	31	51	48	32	51	30	65	60
9	22	80	79	79	74	53	79	81	72	73	72	74	62	66	55	58	22	19	28	24	30	18	54	60
10	49	47	54	48	47	51	50	56	53	50	55	56	58	53	57	50	71	74	64	64	64	56	57	67
11	70	77	70	66	61	47	52	59	69	69	64	57	66	58	74	71	74	67	73	59	70	82	84	91
12	64	65	66	60	60	57	74	74	66	66	67	44	66	29	67	70	71	65	62	42	61	40	70	78
13	33	35	33	29	34	34	47	40	35	69	43	50	44	32	55	60	48	50	34	36	32	30	47	61
14	71	71	70	72	79	70	74	74	69	74	74	72	71	74	62	71	70	74	71	72	73	72	76	71
MEAN	52.3571	60.4286	66.3571	61.5	60.7143	56.8571	68.2143	66.9286	57.7857	66.9286	65.5714	63.1429	65	59.0714	68.9286	65.9286	52.9286	55.5	56.0714	44.8571	54.8571	46.5714	63.7143	68.4286
SD	17.7833	19.3499	15.2901	17.9476	18.5407	18.6418	16.1206	18.5201	15.8123	13.4248	17.6274	17.7628	20.5651	20.6191	13.4877	20.6787	24.6529	20.3914	24.0207	20.6281	19.6463	25.0007	16.8907	18.4462

## Sheet: Hunger
Hunger
	PLACEBO								WHOLE-FOOD								WATER
ID	0	10	30	60	120	195	215	275	0	10	30	60	120	195	215	275	0	10	30	60	120	195	215	275
1	89	79	68	62	87	97	0	11	86	11	33	51	59	76	0	14	76	72	76	55	28	49	0	21
2	88	26	12	70	80	98	2	2	66	1	3	4	23	53	1	5	97	93	93	95	98	100	1	2
3	49	21	51	72	94	97	3	49	77	24	49	40	65	74	5	24	72	79	76	83	92	99	3	7
4	94	14	24	68	77	98	12	54	72	38	23	64	56	87	4	38	93	91	97	99	97	98	6	7
5	73	13	13	8	59	65	5	19	64	6	8	9	27	44	9	17	75	86	89	88	91	75	9	22
6	62	28	30	65	65	70	10	9	48	9	26	69	32	55	17	65	47	32	44	70	72	81	0	24
7	61	22	42	70	71	84	20	26	47	7	23	10	19	31	17	40	60	38	73	77	84	70	5	25
8	79	11	23	36	68	66	2	12	74	23	3	17	49	28	3	0	81	29	31	49	40	66	1	76
9	81	16	11	11	28	68	0	17	62	20	19	47	78	88	15	35	84	84	90	88	95	90	19	33
10	90	0	27	57	58	77	0	12	80	1	30	46	53	54	1	21	77	44	67	79	77	50	1	39
11	73	0	12	7	17	47	5	19	77	1	19	39	55	67	0	31	80	50	31	63	87	91	0	21
12	66	50	58	61	70	80	14	9	70	24	52	52	58	75	4	22	70	54	71	84	83	80	13	7
13	72	40	61	70	75	74	11	16	73	28	19	33	47	81	4	16	66	77	78	81	83	86	5	67
14	87	64	62	63	72	86	6	21	74	46	43	62	54	64	27	29	82	80	81	82	92	94	3	20
MEAN	76	27.4286	35.2857	51.4286	65.7857	79.0714	6.42857	19.7143	69.2857	17.0714	25	38.7857	48.2143	62.6429	7.64286	25.5	75.7143	64.9286	71.2143	78.0714	79.9286	80.6429	4.71429	26.5
SD	13.22	23.2568	21.1203	24.834	20.8702	15.3546	6.1107	14.7671	11.1661	14.2368	15.4223	21.4231	16.9804	19.2738	8.22386	16.313	12.7727	22.832	21.4698	14.3498	20.9522	16.9052	5.59435	21.7707

[truncated: 11 more sheets: Nauseas, Fullness, DTE, Satisfaction, Relaxation, PFC, Tiredness, Energetic, Serum Insulin, Plasma NEFA, Plasma TAG]
